# Supplementary material for: Brewing-Method-Dependent Changes in the Bioactive Compound Profile and Antioxidant Potential of Coffee Beverages
Source: Molecules. 2026 Jun 19;31(12):2163. doi: 10.3390/molecules31122163 (PMC13304859; doi:10.3390/molecules31122163)
Supplement: Supplementary file 1 [file molecules-31-02163-s001.zip]

Archive with 1 entries (1 files):
- molecules-4369148-supplementary.pdf
